# Supplementary material for: Approach to an Initial Oncologic Patient Encounter: A Simulation-Based Training for First-Year Medical Students
Source: MedEdPORTAL. 2026 Apr 24;22:11574. doi: 10.15766/mep_2374-8265.11574 (PMC13106612; doi:10.15766/mep_2374-8265.11574)
Supplement: Supplementary file 1 — Approach to an Initial Oncologic Patient Encounter.pptxCase Guide for Students.docxCase Information.docxDebrief Guide for Sim Facilitator.docxPostsimulation Evaluation (Original).docxPostsimulation Evaluation (Revised).docx [file mep_2374-8265.11574-s001.zip]

Archive with 7 entries (7 files):
- _Educational Summary Report_11574.pdf
- A. Approach to an Initial Oncologic Patient Encounter.pptx
- B. Case Guide for Students.docx
- C. Case Information.docx
- D. Debrief Guide for Sim Facilitator.docx
- E. Postsimulation Evaluation (Original).docx
- F. Postsimulation Evaluation (Revised).docx
